# Supplementary material for: Exclusive Solvent-Controlled Regioselective Catalytic Synthesis of Potentially Bioactive Imidazolidineiminodithiones: NMR Analysis, Computational Studies and X-ray Crystal Structures
Source: Molecules. 2024 Aug 22;29(16):3958. doi: 10.3390/molecules29163958 (PMC11357535; doi:10.3390/molecules29163958)
Supplement: Supplementary file 1 [file molecules-29-03958-s001.zip]

Archive with 2 entries (2 files):
- molecules-3127678-supplementary.pdf
- structs.zip
